# Supplementary material for: The Mechanism of Aniline Blue Degradation by Short-Chain Dehydrogenase (SDRz) in Comamonas testosteroni
Source: Molecules. 2024 Nov 15;29(22):5405. doi: 10.3390/molecules29225405 (PMC11597791; doi:10.3390/molecules29225405)
Supplement: Supplementary file 1 [file molecules-29-05405-s001.zip]

Archive with 1 entries (1 files):
- molecules-3260046-supplementary.pdf
